# Supplementary material for: Co-worker unprofessional behaviour and patient safety risks: an analysis of co-worker reports across eight Australian hospitals
Source: Int J Qual Health Care. 2024 Apr 10;36(2):mzae030. doi: 10.1093/intqhc/mzae030 (PMC11025673; doi:10.1093/intqhc/mzae030)
Supplement: mzae030_Supp [file mzae030_supp.zip]

Archive with 2 entries (2 files):
- suppl_data/Appendix A.docx
- suppl_data/Online supplementary material MMARS.docx
